# Supplementary material for: ﻿Paraphlomishsiwenii (Lamiaceae), a new species from the limestone area of Guangxi, China
Source: PhytoKeys. 2022 Nov 3;212:85–96. doi: 10.3897/phytokeys.212.91174 (PMC9836487; doi:10.3897/phytokeys.212.91174)
Supplement: XML Treatment for Paraphlomis hsiwenii [file phytokeys.212.91174-treatment1.xml]

<!DOCTYPE tp:taxon-treatment
  PUBLIC "-//TaxonX//DTD Taxonomic Treatment Publishing DTD v0 20100105//EN" "tax-treatment-NSO.dtd">
<tp:taxon-treatment xmlns:tp="http://www.plazi.org/taxpub"><tp:treatment-meta><kwd-group><label>Taxon classification</label><kwd>
                <named-content content-type="kingdom">Plantae</named-content>
              </kwd><kwd>
                <named-content content-type="order">Lamiales</named-content>
              </kwd><kwd>
                <named-content content-type="family">Lamiaceae</named-content>
              </kwd></kwd-group><mixed-citation publication-type="journal"><person-group><name><surname>Chen</surname><given-names>Ya-Ping</given-names></name><name><surname>Xiao</surname><given-names>Jin-Fei</given-names></name><name><surname>Xiang</surname><given-names>Chun-Lei</given-names></name><name><surname>Li</surname><given-names>Xiong</given-names></name></person-group><article-title>﻿<italic><tp:taxon-name><tp:taxon-name-part taxon-name-part-type="genus" reg="Paraphlomis">Paraphlomis</tp:taxon-name-part><tp:taxon-name-part taxon-name-part-type="species" reg="hsiwenii">hsiwenii</tp:taxon-name-part></tp:taxon-name></italic> (<tp:taxon-name><tp:taxon-name-part taxon-name-part-type="family">Lamiaceae</tp:taxon-name-part></tp:taxon-name>), a new species from the limestone area of Guangxi, China</article-title><source>PhytoKeys</source><day>03</day><month>11</month><year>2022</year><volume>212</volume><fpage>85</fpage><lpage>96</lpage><pub-id pub-id-type="doi">10.3897/phytokeys.212.91174</pub-id></mixed-citation></tp:treatment-meta><tp:nomenclature><label>﻿</label><tp:taxon-name>
              <object-id xmlns:xlink="http://www.w3.org/1999/xlink" content-type="arpha" xlink:type="simple">4CC99465-333F-5831-8A9B-083D3FCA3BA0</object-id>
              <tp:taxon-name-part taxon-name-part-type="genus" reg="Paraphlomis">Paraphlomis</tp:taxon-name-part>
              <tp:taxon-name-part taxon-name-part-type="species" reg="hsiwenii">hsiwenii</tp:taxon-name-part>
              <object-id xmlns:xlink="http://www.w3.org/1999/xlink" content-type="ipni" xlink:type="simple">urn:lsid:ipni.org:names:77307630-1</object-id>
            </tp:taxon-name><tp:taxon-authority>Y.P.Chen &amp; XiongLi</tp:taxon-authority><tp:taxon-status xmlns:xlink="http://www.w3.org/1999/xlink" xlink:type="simple">sp. nov.</tp:taxon-status><xref ref-type="fig" rid="F3">Figs 3</xref><xref ref-type="fig" rid="F4">, 4</xref></tp:nomenclature><tp:treatment-sec sec-type="material" id="SECID0ERZAE"><title>Type.</title><p>China, Guangxi, Jingxi City, Nanpo Town, Longting, Diding Natural Reserve, among shrubs in forests of limestone area, <named-content xmlns:xlink="http://www.w3.org/1999/xlink" content-type="dwc:verbatimCoordinates" xlink:type="simple"><named-content content-type="geo-json" specific-use="{&#34;type&#34;:&#34;Point&#34;,&#34;coordinates&#34;:[105.953839,23.058208]}" id="NCID0E1ZAE" xlink:type="simple">23°3'29.55"N, 105°57'13.82"E</named-content></named-content>, alt. 1181 m, 25 Jun 2022, J.F. Xiao &amp; X.L. Ma XJF095 (holotype: KUN!; isotypes: K!, KUN!, MO!, PE!).</p></tp:treatment-sec><tp:treatment-sec sec-type="diagnosis" id="SECID0E6ZAE"><title>Diagnosis.</title><p><italic><tp:taxon-name><tp:taxon-name-part taxon-name-part-type="genus" reg="Paraphlomis">Paraphlomis</tp:taxon-name-part><tp:taxon-name-part taxon-name-part-type="species" reg="hsiwenii">hsiwenii</tp:taxon-name-part></tp:taxon-name></italic> is morphologically most similar to <italic><tp:taxon-name><tp:taxon-name-part taxon-name-part-type="genus" reg="Paraphlomis">P.</tp:taxon-name-part><tp:taxon-name-part taxon-name-part-type="species" reg="pagantha">pagantha</tp:taxon-name-part></tp:taxon-name></italic>, but differs in having laminas glabrous above (vs. sparsely strigose above), bases of laminas not decurrent (vs. decurrent), calyces ca. 6 mm long (vs. ca. 4 mm long) with teeth ca. 2 mm long (vs. ca. 1 mm long), and upper corolla lips emarginate at apex (vs. entire at apex).</p><p>Perennial herbs 50–120 cm tall, stoloniferous. Stems erect, simple or branched, obtusely 4-angled, densely retrorse hispidulous and glandular. Leaves opposite; lamina ovate, papery, 3–11 × 2.5–5 cm, apex acute to acuminate, margin serrate, base cuneate to broadly cuneate, adaxially green, glabrous, abaxially light green, purplish-green, or purple, densely glandular, lateral veins 3–5-paired; petioles 0.5–2 cm long, densely retrorse hispidulous and glandular. Verticillasters 2–14-flowered; bracteoles subulate, ca. 0.5 mm long, early deciduous; pedicels 2–3 mm long, densely retrorse hispidulous and glandular. Calyx green to yellowish-green, campanulate, ca. 6 mm long, densely hispidulous and glandular outside; teeth 5, subequal, triangular, reflexed, ca. 2 mm long, sparsely hispidulous inside, apex acute. Corolla ca. 1.4 cm long; tube ca. 6 mm long, ca. 1.5 mm wide, purplish-red at upper part; 2-lipped, upper lip oblong, yellowish-green, erect, concave, ca. 8 mm long, ca. 6 mm wide, sparsely pubescent outside, apex emarginate, lower lip ca. 8 mm long, ca. 1 cm wide, sparsely pubescent outside, 3-lobed, medium lob largest, white, dotted with purplish-red spots, subcircular, concave, apex emarginate, ca. 6 mm long, ca. 6 mm wide, lateral lobes ovate, yellowish-green, dotted with purplish-red spots, reflexed, ca. 4 mm long, ca. 2 mm wide. Stamens 4, straight, included, filaments hispid at base, anther cells 2, divergent. Style included, glabrous, apex subequally 2-lobed, lobes subulate. Ovary truncate at apex, densely hispid and glandular. Nutlets yellowish-brown, triquetrous-oblong, ca. 3.5 mm long, apex hispid and glandular.</p></tp:treatment-sec><tp:treatment-sec sec-type="phenology" id="SECID0E31AE"><title>Phenology.</title><p>Flowering from June to July, fruiting from July to August.</p></tp:treatment-sec><tp:treatment-sec sec-type="distribution" id="SECID0EB2AE"><title>Distribution and habitat.</title><p><italic><tp:taxon-name><tp:taxon-name-part taxon-name-part-type="genus" reg="Paraphlomis">Paraphlomis</tp:taxon-name-part><tp:taxon-name-part taxon-name-part-type="species" reg="hsiwenii">hsiwenii</tp:taxon-name-part></tp:taxon-name></italic> is currently only known from Diding Natural Reserve in Guangxi, China (Fig. <xref ref-type="fig" rid="F5">5</xref>). It occurs in shady places in evergreen broad-leaved forests or among shrubs in limestone mountains at an altitude of ca. 1200 m.</p><fig id="F5" position="float" orientation="portrait"><object-id xmlns:xlink="http://www.w3.org/1999/xlink" content-type="doi" xlink:type="simple">10.3897/phytokeys.212.91174.figure5</object-id><object-id xmlns:xlink="http://www.w3.org/1999/xlink" content-type="arpha" xlink:type="simple">318CE7DB-4320-5013-8FC8-0D4A8156CC04</object-id><label>Figure 5.</label><caption><p>Distribution of <italic><tp:taxon-name><tp:taxon-name-part taxon-name-part-type="genus" reg="Paraphlomis">Paraphlomis</tp:taxon-name-part><tp:taxon-name-part taxon-name-part-type="species" reg="hsiwenii">hsiwenii</tp:taxon-name-part></tp:taxon-name></italic> (star) and <italic><tp:taxon-name><tp:taxon-name-part taxon-name-part-type="genus" reg="Paraphlomis">P.</tp:taxon-name-part><tp:taxon-name-part taxon-name-part-type="species" reg="pagantha">pagantha</tp:taxon-name-part></tp:taxon-name></italic> (circle).</p></caption><graphic xmlns:xlink="http://www.w3.org/1999/xlink" xlink:href="phytokeys-212-085_article-91174__-g005.jpg" position="float" orientation="portrait" xlink:type="simple" id="oo_765381.jpg"><uri content-type="original_file" xlink:type="simple">https://binary.pensoft.net/fig/765381</uri></graphic></fig></tp:treatment-sec><tp:treatment-sec sec-type="etymology" id="SECID0EZ3AE"><title>Etymology.</title><p>The new species is named after the Chinese taxonomist Hsi-Wen Li, who passed away in 2021 and had contributed tremendously to the taxonomy of <tp:taxon-name><tp:taxon-name-part taxon-name-part-type="family">Lamiaceae</tp:taxon-name-part></tp:taxon-name> from China.</p></tp:treatment-sec><tp:treatment-sec sec-type="Chinese name" id="SECID0EE4AE"><title>Chinese name</title><p><bold>(assigned here).</bold> xī wén jiǎ cāo sū (锡文假糙苏).</p></tp:treatment-sec><tp:treatment-sec sec-type="material" id="SECID0EM4AE"><title>Additional specimens examined.</title><p>China. Guangxi: Jingxi City, Nanpo Town, Longdingtun, Diding Natural Reserve, alt. 1231 m, 19 Aug 2020, W.H. Wu et al. DD426 (KUN).</p></tp:treatment-sec><tp:treatment-sec sec-type="Specimens of P. pagantha examined" id="SECID0ER4AE"><title>Specimens of <italic><tp:taxon-name><tp:taxon-name-part taxon-name-part-type="genus" reg="Paraphlomis">P.</tp:taxon-name-part><tp:taxon-name-part taxon-name-part-type="species" reg="pagantha">pagantha</tp:taxon-name-part></tp:taxon-name></italic> examined.</title><p>China. Hainan: Danzhou City, Shaposhan (Mt. Shamaoling), 29 Aug 1927, W.T. Tsang 672-16171 (IBSC0718446, IBSC0585106, PE00834801); Ledong County, Chang’e Village, Mt. Chang’eling, 16 Jun 1936, S.K. Lau 27154 (IBK00059945, IBSC0585103, KUN0274797, NAS00224460, PE00834800); Ledong County, Mt. Jianfengling, alt. 750 m, 16 Jun 1959, Z.F. Wei 122572 (IBSC0585104); Qionghai City, Huishan Natural Reserve, 21 Apr 2021, L.X. Yuan et al. s.n. (KUN); Wanning City, Xinglong Town, Langmingtian Village, Wutiaosang, 17 Jul 1935, F.C. How 73217 (IBK00059942, IBSC0585105, PE00834802); Wanning City, Xinglong Town, Mt. Niuguling, 16 Apr 1935, F.C. How 71953 (BM, IBK00059943, IBSC0585102); Wanning City, mountain behind Nanlin Nongchang, 5 May 1984, Z.X. Li et al. 1661 (IBSC0585107); Wenchang City, Tongguling Natural Reserve, 4 Aug 2021, L.X. Yuan et al. s.n. (KUN). VIETNAM. Tonkin (Hanoi): Mont. Bavi, Aug 1887, B. Balansa 2914 (Type: K000928198); Ba Vi, Son Tay, alt. 800 m, 14 Jun 1962, Ban 6893 (IBSC0616357).</p></tp:treatment-sec><tp:treatment-sec><!--Section generated to contain objects referenced in tp:taxon-treatment.--><fig id="F3" position="float" orientation="portrait"><object-id xmlns:xlink="http://www.w3.org/1999/xlink" content-type="doi" xlink:type="simple">10.3897/phytokeys.212.91174.figure3</object-id><object-id xmlns:xlink="http://www.w3.org/1999/xlink" content-type="arpha" xlink:type="simple">A26935F1-D7B4-520B-9619-68FC44BA6677</object-id><label>Figure 3.</label><caption><p>Morphology of <italic><tp:taxon-name><tp:taxon-name-part taxon-name-part-type="genus" reg="Paraphlomis">Paraphlomis</tp:taxon-name-part><tp:taxon-name-part taxon-name-part-type="species" reg="hsiwenii">hsiwenii</tp:taxon-name-part></tp:taxon-name></italic> from the type locality <bold>A, B</bold> habitat <bold>C–E</bold> habit <bold>F</bold> leaves <bold>G</bold> stolons. Scale bar: 5 cm (<bold>A, C</bold> photographed by Xiao-Lei Ma <bold>B, D, E</bold> photographed by Xiong Li <bold>F</bold> photographed by Ya-Ping Chen <bold>G</bold> photographed by Jin-Fei Xiao).</p></caption><graphic xmlns:xlink="http://www.w3.org/1999/xlink" xlink:href="phytokeys-212-085_article-91174__-g003.jpg" position="float" orientation="portrait" xlink:type="simple" id="oo_765379.jpg"><uri content-type="original_file" xlink:type="simple">https://binary.pensoft.net/fig/765379</uri></graphic></fig><fig id="F4" position="float" orientation="portrait"><object-id xmlns:xlink="http://www.w3.org/1999/xlink" content-type="doi" xlink:type="simple">10.3897/phytokeys.212.91174.figure4</object-id><object-id xmlns:xlink="http://www.w3.org/1999/xlink" content-type="arpha" xlink:type="simple">9CC947D7-4DF4-524E-B7DE-EB6C8333DCA5</object-id><label>Figure 4.</label><caption><p>Floral traits of <italic><tp:taxon-name><tp:taxon-name-part taxon-name-part-type="genus" reg="Paraphlomis">Paraphlomis</tp:taxon-name-part><tp:taxon-name-part taxon-name-part-type="species" reg="hsiwenii">hsiwenii</tp:taxon-name-part></tp:taxon-name></italic>. <bold>A</bold> frontal view of flowers <bold>B</bold> dorsal view of flowers <bold>C</bold> lateral view of flowers <bold>D</bold> lateral view of calyces <bold>E</bold> frontal view of calyces <bold>F</bold> dissected calyx <bold>G</bold> dissected corolla and lateral view of corolla <bold>H</bold> lateral and frontal view of ovary <bold>I</bold> lateral view of nutlet. Scale bars: 2 mm (<bold>F</bold>); 4 mm (<bold>G</bold>); 500 μm (<bold>H</bold>) (<bold>A–C, G, H</bold> photographed by Jin-Fei Xiao <bold>D–F</bold> photographed by Ya-Ping Chen <bold>I</bold> photographed by Xiong Li).</p></caption><graphic xmlns:xlink="http://www.w3.org/1999/xlink" xlink:href="phytokeys-212-085_article-91174__-g004.jpg" position="float" orientation="portrait" xlink:type="simple" id="oo_765380.jpg"><uri content-type="original_file" xlink:type="simple">https://binary.pensoft.net/fig/765380</uri></graphic></fig></tp:treatment-sec></tp:taxon-treatment>
